# Supplementary material for: Morphological and mechanical properties of flexible resilin joints on damselfly wings (Rhinocypha spp.)
Source: PLoS One. 2018 Mar 7;13(3):e0193147. doi: 10.1371/journal.pone.0193147 (PMC5841740; doi:10.1371/journal.pone.0193147)
Supplement: S1 Table — (XLSX) [file pone.0193147.s001.xlsx]

## Sheet: Sheet1
	Rhinocypha fenestrella				Rhinocypha perforata				Rhinocypha biforata
	TOTAL SW	TOTAL IMJ	TOTAL MJ		Total SW	Total MJ	Total IMJ		TOTAL SW	TOTAL MJ	TOTAL IMJ
	0.01	0.5	0.01		0.01	0.3	0.4		0.01	0.06	0.4
	0.01	0.5	0.02		0.01	0.3	0.4		0.03	0.06	0.4
	0.01	0.8	0.09		0.01	0.4	0.5		0.04	0.06	0.5
	0.02	1	0.09		0.01	0.4	0.5		0.05	0.06	0.6
	0.02	2	0.1		0.01	0.4	0.5		0.05	0.09	0.7
	0.02	2	0.1		0.01	0.4	0.6		0.06	0.09	0.9
	0.02	2	0.1		0.01	0.4	0.6		0.07	0.1	0.9
	0.02	3	0.1		0.01	0.4	0.6		0.08	0.2	1
	0.02	3	0.1		0.01	0.6	0.7		0.08	0.2	1
	0.02	3	0.1		0.02	0.6	0.8		0.08	0.2	1
	0.02	3	0.1		0.02	0.8	0.8		0.1	0.2	1
	0.02	4	0.3		0.02	1	0.9		0.1	0.2	1
	0.03	4	2		0.02	1	0.9		0.1	0.3	1
	0.03	4	2		0.02	1	1		0.1	0.3	1
	0.03	4	2		0.02	1	1		0.1	0.3	1
	0.03	4	2		0.02	1	1		0.1	0.3	1
	0.03	5	3		0.02	1	1		0.1	0.4	1
	0.03	5	3		0.02	1	1		0.1	0.4	1
	0.03	5	3		0.03	2	2		0.1	0.6	1
	0.04	5	3		0.03	2	2		0.1	0.7	2
	0.04	5	4		0.03	2	2		0.2	0.8	2
	0.04	7	4		0.03	2	2		0.2	1	2
	0.05	8	4		0.03	2	2		0.2	1	2
	0.05	8	4		0.05	3	3		0.2	1	2
	0.06	8	4		0.07	3	4		0.2	2	3
	0.07	10	4		0.07	3	4		0.3	2	3
	0.11	13	4		0.08	4	4		0.3	3	3
	0.12	14	4		0.09	4	4		0.4	5	3
	0.14	21	5		0.13	7	5		0.4	5	6
	0.16	24	5		0.17	8	15		0.9	6	9
	0.0433333	5.96	2.107		0.036	1.8	2.07333		0.161667	1.054	1.78
	0.0388927	5.60939	1.82882		0.038381	1.89646	2.78282		0.172329	1.60906	1.79067
