# Supplementary material for: Morphological and mechanical properties of flexible resilin joints on damselfly wings (Rhinocypha spp.)
Source: PLoS One. 2018 Mar 7;13(3):e0193147. doi: 10.1371/journal.pone.0193147 (PMC5841740; doi:10.1371/journal.pone.0193147)
Supplement: S2 Table — (XLSX) [file pone.0193147.s002.xlsx]

## Sheet: Sheet1
	R.fenestrella			R.perforata			R.biforata		(%)	R.fenestrella	R.perforata	R.biforata
Alanine	7.3		Alanine	12.6		Alanine	12.6		Alanine	7.3	12.6	12.6
Arginine	4.1		Arginine	3.9		Arginine	3.4		Arginine	4.1	3.9	3.4
Aspartic acid	8.8		Aspartic acid	1.8		Aspartic acid	9		Aspartic acid	8.8	1.8	9
Glutamic acid	13.7		Glutamic acid	14.3		Glutamic acid	14.7		Glutamic acid	13.7	14.3	14.7
Glysine	22.9		Glysine	25.9		Glysine	21.3		Glycine	22.9	25.9	21.3
Histidine	1.4		Histidine	0		Histidine	1		Histidine	1.4	0	1
Isoleusine	3.4		Isoleusine	3.5		Isoleusine	2.8		Isoleucine	3.4	3.5	2.8
Leusine	6.3		Leusine	5.2		Leusine	4.9		Leucine	6.3	5.2	4.9
Lysine	4.2		Lysine	3.9		Lysine	4		Lysine	4.2	3.9	4
Methionine	1.5		Methionine	2.2		Methionine	1.7		Methionine	1.5	2.2	1.7
Phenylalanine	3.2		Phenylalanine	2.8		Phenylalanine	3.4		Phenylalanine	3.2	2.8	3.4
Serine	11.5		Serine	11.4		Serine	9.2		Serine	11.5	11.4	9.2
Threonine	3.5		Threonine	3.5		Threonine	3.5		Threonine	3.5	3.5	3.5
Tyrosine	4.1		Tyrosine	4.9		Tyrosine	3.9		Tyrosine	4.1	4.9	3.9
Valine	4.1		Valine	4.1		Valine	4.6		Valine	4.1	4.1	4.6
	100			100			100
